# Supplementary material for: The Synergy between Glutathione and Phenols—Phenolic Antioxidants Repair Glutathione: Closing the Virtuous Circle—A Theoretical Insight
Source: Antioxidants (Basel). 2023 May 19;12(5):1125. doi: 10.3390/antiox12051125 (PMC10215641; doi:10.3390/antiox12051125)
Supplement: Supplementary file 1 [file antioxidants-12-01125-s001.zip]

Archive with 1 entries (1 files):
- antioxidants-2380873-supplementary.pdf
